# Supplementary material for: The Rosetta Phenotype Harmonization Method Facilitates Finding a Relationship Quantitative Trait Locus for a Complex Cognitive Trait
Source: Genes (Basel). 2023 Aug 31;14(9):1748. doi: 10.3390/genes14091748 (PMC10531321; doi:10.3390/genes14091748)
Supplement: Supplementary file 1 [file genes-14-01748-s001.zip]

Archive with 1 entries (1 files):
- genes-2543771-supplementary.pdf
